# Supplementary material for: Effects of Stellera chamaejasme removal on the nutrient stoichiometry of S. chamaejasme-dominated grasslands in the Qinghai–Tibetan plateau
Source: PeerJ. 2020 Jun 23;8:e9239. doi: 10.7717/peerj.9239 (PMC7319027; doi:10.7717/peerj.9239)
Supplement: Supplemental Information 3 [file peerj-08-9239-s003.xlsx]

## Sheet: CNP-species
Treatment	Species	serial number	C/mg·g-1	N/mg·g-1	P/mg·g-1	C/N	C/P	N/P
CK-1	E.n	64-1	454.664	11.9156	2.14551	38.157	211.914	5.55375
		64-2	550.062	11.4	1.90337	48.251	288.994	5.98939
CK-2	E.n	137-1	494.386	10.5914	1.37185	46.6783	360.379	7.72047
		137-2	462.847	10.6627	1.36262	43.4082	339.676	7.82516
CK-3	E.n	210-1	500.126	11.7159	1.19753	42.6877	417.631	9.78341
		210-2	460.392	12.9303	1.51052	35.6057	304.791	8.56018
Mean			487.08	11.536	1.5819	42.4646	320.564	7.57206
SE			14.7655	0.355626	0.149	1.9814	28.5323	0.646296
CK-1	P.c	65-1	428.118	12.2547	1.24334	34.9351	344.329	9.85624
		65-2	499.22	12.3959	1.2857	40.273	388.285	9.64132				CK-C	SE	SR-C	SE	CK-N	SE	SR-N	SE	CK-P	SE	SR-P	SE
CK-2	P.c	138-1	460.31	12.0107	1.08848	38.325	422.893	11.0344			E.n	487.08	14.7655	476.414	8.10808	11.536	0.355626	10.1491	0.42564	1.5819	0.149	1.68279	0.247383
		138-2	500.43	11.2039	1.12809	44.6657	443.606	9.9317			P.c	469.734	11.7171	480.866	6.57012	12.7722	0.536931	10.0347	0.379884	1.2296	0.0486843	1.57051	0.0755116
CK-3	P.c	211-1	450.254	14.4279	1.20961	31.2072	372.23	11.9277			K.l	484.825	4.8712	489.587	9.38672	10.5065	0.901817	8.29384	0.271252	1.12065	0.105847	1.32074	0.104436
		211-2	480.074	14.3402	1.42234	33.4776	337.523	10.0821			F.o	478.362	2.923	486.933	10.7156	11.7499	0.851566	9.19444	0.775398	1.60225	0.0746946	1.8204	0.152245
Mean			469.734	12.7722	1.2296	37.1473	384.811	10.4122			S.a	473.346	3.21298	470.305	11.2584	11.6358	0.393377	10.0668	0.349168	1.65372	0.115859	1.74025	0.156561
SE			11.7171	0.536931	0.0486843	2.01105	17.2747	0.361805			K.c	461.827	5.56893	463.516	9.91307	12.5201	0.694046	10.9555	0.23119	1.56484	0.095948	1.41793	0.134344
CK-1	K.l	66-1	492.525	10.208	1.25155	48.2491	393.533	8.15628			K.h	451.352	8.89166	462.356	12.7231	13.2029	1.18671	11.6907	0.931842	1.43177	0.0752459	1.39935	0.119054
		66-2	493.145	10.0139	1.33374	49.2459	369.745	7.50815			C.a	473.169	8.22326	450.43	12.0516	12.8774	1.17184	13.0795	0.779104	1.81173	0.114261	1.34634	0.112496
CK-2	K.l	139-1	485.443	8.61382	0.80879	56.3563	600.209	10.6503
		139-2	471.279	8.24391	0.772624	57.1669	609.972	10.67
CK-3	K.l	212-1	497.327	14.2311	1.22714	34.9465	405.272	11.5969
		212-2	469.231	11.7282	1.33005	40.0089	352.793	8.81786
Mean			484.825	10.5065	1.12065	47.6623	455.254	9.56658
SE			4.8712	0.901817	0.105847	3.60111	47.9817	0.665856
CK-1	F.o	67-1	477.073	11.3596	1.33295	41.9975	357.909	8.52216
		67-2	475.142	11.9401	1.65086	39.7937	287.815	7.23268				CK-C/N	SE	SR-C/N	SE	CK-C/P	SE	SR-C/P	SE	CK-N/P	SE	SR-N/P	SE
CK-2	F.o	140-1	479.005	9.34143	1.61844	51.2774	295.968	5.77189			E.n	42.4646	1.9814	47.333	2.0112	320.564	28.5323	305.743	31.8988	7.57206	0.646296	6.60176	0.870886
		140-2	471.056	9.62687	1.89865	48.9314	248.101	5.07038			P.c	37.1473	2.01105	48.2127	1.66816	384.811	17.2747	309.562	14.4721	10.4122	0.361805	6.43958	0.294113
CK-3	F.o	213-1	475.945	14.2953	1.54753	33.2939	307.552	9.23748			K.l	47.6623	3.60111	59.5449	3.16935	455.254	47.9817	380.256	25.0114	9.56658	0.665856	6.4459	0.495068
		213-2	491.951	13.9361	1.56507	35.3004	314.332	8.90448			F.o	41.7657	2.94015	55.2002	5.51456	301.946	14.6645	276.438	22.5417	7.45651	0.70677	5.35516	0.82819
Mean			478.362	11.7499	1.60225	41.7657	301.946	7.45651			S.a	40.8857	1.22351	47.1579	2.66594	293.972	22.235	280.189	22.8217	7.27447	0.706779	6.13253	0.777857
SE			2.923	0.851566	0.0746946	2.94015	14.6645	0.70677			K.c	37.5368	2.40743	42.3553	0.912929	300.184	17.0377	343.013	36.1748	8.25025	0.858762	8.0484	0.714091
CK-1	S.a	68-1	478.453	12.3586	1.91474	38.7143	249.878	6.45443			K.h	35.4734	2.96671	40.7589	3.24171	318.46	13.084	346.485	39.3405	9.22805	0.679087	8.6664	0.996914
		68-2	459.052	10.1278	2.0086	45.326	228.543	5.04221			C.a	38.3813	3.72786	35.1737	2.59544	265.91	15.5033	345.882	29.1587	7.41871	1.08419	10.1587	1.26698
CK-2	S.a	141-1	470.854	11.4484	1.66463	41.1285	282.858	6.87742
		141-2	476.716	10.979	1.67213	43.4207	285.095	6.56588
CK-3	S.a	214-1	473.812	12.6117	1.3319	37.5692	355.742	9.469
		214-2	481.19	12.2892	1.33031	39.1554	361.713	9.23787
Mean			473.346	11.6358	1.65372	40.8857	293.972	7.27447
SE			3.21298	0.393377	0.115859	1.22351	22.235	0.706779
CK-1	K.c	69-1	464.892	9.9242	1.78364	46.8443	260.642	5.56401
		69-2	482.643	11.3115	1.87694	42.6684	257.143	6.02654
CK-2	K.c	142-1	443.272	12.2613	1.523	36.1523	291.051	8.05071
		142-2	452.46	13.2034	1.26964	34.2685	356.37	10.3993
CK-3	K.c	215-1	458.971	14.2611	1.57562	32.1834	291.295	9.05109
		215-2	468.722	14.1592	1.36018	33.1038	344.603	10.4098
Mean			461.827	12.5201	1.56484	37.5368	300.184	8.25025
SE			5.56893	0.694046	0.095948	2.40743	17.0377	0.858762
CK-1	K.h	70-1	456.638	10.1788	1.46537	44.8618	311.621	6.94624
		70-2	427.475	9.86468	1.33454	43.3339	320.317	7.39183
CK-2	K.h	143-1	451.73	12.5008	1.25759	36.136	359.203	9.9403
		143-2	432.686	13.7791	1.24017	31.4015	348.892	11.1107
CK-3	K.h	216-1	489.094	16.6534	1.64243	29.3691	297.787	10.1395
		216-2	450.492	16.2408	1.65052	27.7384	272.94	9.8398
Mean			451.352	13.2029	1.43177	35.4734	318.46	9.22805
SE			8.89166	1.18671	0.0752459	2.96671	13.084	0.679087
CK-1	C.a	71-1	457.115	10.7347	2.03616	42.5831	224.498	5.27201
		71-2	509.004	9.96215	1.95927	51.0938	259.793	5.08462
CK-2	C.a	144-1	459.69	12.7381	1.55902	36.0879	294.859	8.17059
		144-2	484.645	11.0469	2.14359	43.8714	226.09	5.15347
CK-3	C.a	217-1	461.512	16.2447	1.43822	28.4101	320.891	11.295
		217-2	467.046	16.5377	1.73412	28.2413	269.327	9.53662
Mean			473.169	12.8774	1.81173	38.3813	265.91	7.41871
SE			8.22326	1.17184	0.114261	3.72786	15.5033	1.08419
SR-1	E.n	75-1	494.757	10.4849	1.96279	47.1874	252.068	5.34185
		75-2	504.797	9.69847	2.79363	52.0491	180.695	3.47163
SR-2	E.n	148-1	454.78	10.9042	1.40926	41.707	322.709	7.73752
		148-2	477.717	11.6507	1.19801	41.0034	398.759	9.72502
SR-3	E.n	221-1	460.75	9.06887	1.2838	50.8057	358.896	7.06408
		221-2	465.684	9.08728	1.44922	51.2457	321.334	6.27045
Mean			476.414	10.1491	1.68279	47.333	305.743	6.60176
SE			8.10808	0.42564	0.247383	2.0112	31.8988	0.870886
SR-1	P.c	76-1	496.59	10.4348	1.73077	47.5899	286.919	6.029
		76-2	500.405	9.83122	1.68672	50.8996	296.673	5.82859
SR-2	P.c	149-1	478.979	8.9575	1.45732	53.4724	328.671	6.14656
		149-2	483.57	11.6464	1.64177	41.521	294.541	7.09378
SR-3	P.c	222-1	464.27	9.44256	1.2453	49.1678	372.819	7.58258
		222-2	461.382	9.89552	1.66117	46.6253	277.746	5.95697
Mean			480.866	10.0347	1.57051	48.2127	309.562	6.43958
SE			6.57012	0.379884	0.0755116	1.66816	14.4721	0.294113
SR-1	K.l	77-1	516.604	7.44251	1.29624	69.4126	398.539	5.7416
		77-2	518.48	7.49355	1.28647	69.1902	403.026	5.8249
SR-2	K.l	150-1	472.824	8.9869	1.11523	52.6126	423.97	8.05834
		150-2	485.19	8.42105	1.13009	57.6163	429.336	7.45164
SR-3	K.l	223-1	481.556	8.70478	1.81595	55.3208	265.181	4.79352
		223-2	462.871	8.71423	1.28048	53.1167	361.481	6.80542
Mean			489.587	8.29384	1.32074	59.5449	380.256	6.4459
SE			9.38672	0.271252	0.104436	3.16935	25.0114	0.495068
SR-1	F.o	78-1	519.223	6.94656	2.35347	74.7453	220.62	2.95163
		78-2	501.997	7.52769	1.64757	66.6867	304.689	4.56897
SR-2	F.o	151-1	465.162	12.1823	1.39939	38.1835	332.405	8.70547
		151-2	508.177	9.76931	1.49959	52.0176	338.876	6.51464
SR-3	F.o	224-1	472.279	8.70459	2.13025	54.2563	221.701	4.08618
		224-2	454.759	10.0362	1.89216	45.3121	240.339	5.30409
Mean			486.933	9.19444	1.8204	55.2002	276.438	5.35516
SE			10.7156	0.775398	0.152245	5.51456	22.5417	0.82819
SR-1	S.a	79-1	520.982	9.17764	2.14637	56.7665	242.728	4.2759
		79-2	479.283	8.90321	2.0796	53.8326	230.469	4.28121
SR-2	S.a	152-1	457.554	11.078	1.27313	41.3031	359.394	8.70139
		152-1	442.85	10.6055	1.31826	41.7568	335.935	8.04503
SR-3	S.a	225-1	465.496	10.5105	1.65612	44.2886	281.076	6.34646
		225-2	455.666	10.126	1.96805	44.9998	231.532	5.14518
Mean			470.305	10.0668	1.74025	47.1579	280.189	6.13253
SE			11.2584	0.349168	0.156561	2.66594	22.8217	0.777857
SR-1	K.c	80-1	479.756	11.7966	1.9098	40.669	251.208	6.17689
		80-2	494.386	11.4454	1.11278	43.195	444.281	10.2855
SR-2	K.c	153-1	470.9	10.2346	1.01587	46.0105	463.543	10.0747
		153-2	427.46	10.7767	1.35235	39.6651	316.088	7.96891
SR-3	K.c	226-1	464.464	10.8147	1.58054	42.9477	293.864	6.84237
		226-2	444.128	10.6648	1.53627	41.6442	289.095	6.94204
Mean			463.516	10.9555	1.41793	42.3553	343.013	8.0484
SE			9.91307	0.23119	0.134344	0.912929	36.1748	0.714091
SR-1	K.h	81-1	496.59	10.7592	1.16145	46.155	427.56	9.26356
		81-2	507.508	10.4132	1.02682	48.7369	494.25	10.1412
SR-2	K.h	154-1	440.431	16.0501	1.28281	27.4411	343.333	12.5116
		154-2	437.654	12.2503	1.65762	35.726	264.026	7.3903
SR-3	K.h	227-1	448.994	10.8658	1.77462	41.3218	253.009	6.12289
		227-2	442.96	9.80588	1.49279	45.1729	296.733	6.56883
Mean			462.356	11.6907	1.39935	40.7589	346.485	8.6664
SE			12.7231	0.931842	0.119054	3.24171	39.3405	0.996914
SR-1	C.a	82-1	501.594	11.7795	1.115	42.5818	449.86	10.5646
		82-2	461.487	11.2067	1.56069	41.1797	295.695	7.18059
SR-2	C.a	155-1	414.562	16.6667	1.06406	24.8737	389.605	15.6634
		155-2	437.115	13.1822	1.2998	33.1596	336.295	10.1417
SR-3	C.a	228-1	438.058	12.8142	1.78246	34.1855	245.761	7.18904
		228-2	449.763	12.8276	1.25605	35.0621	358.078	10.2127
Mean			450.43	13.0795	1.34634	35.1737	345.882	10.1587
SE			12.0516	0.779104	0.112496	2.59544	29.1587	1.26698

## Sheet: CNP-group
Treatment	Group	serial number	C/mg·g-1	N/mg·g-1	P/mg·g-1	C/N	C/P	N/P
CK-1	Gramineae	241	491.838	11.5847	1.87773	42.456	261.932	6.16949
CK-2	Gramineae	242	477.267	10.5959	1.36971	45.0427	348.443	7.73585
CK-3	Gramineae	243	477.112	12.9947	1.36115	36.7158	350.522	9.5469
Mean			482.072	11.7251	1.5362	41.4048	320.299	7.81741
SE			4.88308	0.696038	0.170786	2.46055	29.1898	0.975826
CK-1	sedges	245	471.87	10.5684	1.80582	44.6491	261.304	5.8524
CK-2	sedges	246	449.31	12.714	1.41716	35.3397	317.049	8.97146				CK-C	SE	SR-C	SE	CK-N	SE	SR-N	SE	CK-P	SE	SR-P	SE
CK-3	sedges	247	464.407	14.7356	1.50115	31.5161	309.368	9.8162			Gramineae	482.072	4.88308	481.271	10.5964	11.7251	0.696038	9.91413	0.372125	1.5362	0.170786	1.62841	0.184239
Mean			461.862	12.6727	1.57471	37.1683	295.907	8.21335			sedges	461.862	6.63567	463.318	12.6365	12.6727	1.20314	11.0235	0.244223	1.57471	0.118072	1.40717	0.109149
SE			6.63567	1.20314	0.118072	3.89988	17.4428	1.2054			legumes	449.264	17.7962	440.625	18.4309	18.2066	0.603039	19.8455	0.588359	2.49939	0.169143	2.54448	0.141793
CK-1	legumes	248	483.954	17.1739	2.78886	28.1796	173.531	6.15805			forbs	460.238	6.69599	436.753	16.9786	14.062	0.610067	17.4234	0.428744	2.56287	0.187055	1.7509	0.0257946
CK-2	legumes	249	425.021	18.1834	2.20305	23.3742	192.924	8.25372
CK-3	legumes	250	438.818	19.2625	2.50625	22.7809	175.089	7.68579
Mean			449.264	18.2066	2.49939	24.7782	180.515	7.36585
SE			17.7962	0.603039	0.169143	1.70928	6.22087	0.625762				CK-C/N	SE	SR-C/N	SE	CK-C/P	SE	SR-C/P	SE	CK-N/P	SE	SR-N/P	SE
CK-1	forbs	251	465.61	12.9295	2.86085	36.0113	162.752	4.51948			Gramineae	41.4048	2.46055	48.6447	1.63073	320.299	29.1898	301.271	25.44	7.81741	0.975826	6.23115	0.678521
CK-2	forbs	252	446.928	15.0216	2.21798	29.7524	201.502	6.77263			sedges	37.1683	3.89988	42.021	0.22507	295.907	17.4428	332.89	24.3688	8.21335	1.2054	7.92499	0.601399
CK-3	forbs	253	468.175	14.2348	2.60978	32.8895	179.393	5.45441			legumes	24.7782	1.70928	22.2912	1.56687	180.515	6.22087	173.658	6.92967	7.36585	0.625762	7.87023	0.635831
Mean			460.238	14.062	2.56287	32.8844	181.216	5.58217			forbs	32.8844	1.80679	25.1445	1.57942	181.216	11.2231	249.496	9.80983	5.58217	0.653557	9.95555	0.290615
SE			6.69599	0.610067	0.187055	1.80679	11.2231	0.653557
SR-1	Gramineae	254	500.148	9.8812	1.99659	50.6161	250.5	4.94903
SR-2	Gramineae	255	480.176	10.5745	1.45708	45.4089	329.546	7.2573
SR-3	Gramineae	256	463.49	9.28668	1.43155	49.9091	323.767	6.48713
Mean			481.271	9.91413	1.62841	48.6447	301.271	6.23115
SE			10.5964	0.372125	0.184239	1.63073	25.44	0.678521
SR-1	sedges	257	488.42	11.5114	1.46319	42.4291	333.805	7.86737
SR-2	sedges	258	448.225	10.7611	1.19644	41.6524	374.632	8.99425
SR-3	sedges	259	453.308	10.7978	1.56188	41.9814	290.231	6.91334
Mean			463.318	11.0235	1.40717	42.021	332.89	7.92499
SE			12.6365	0.244223	0.109149	0.22507	24.3688	0.601399
SR-1	legumes	260	471.886	18.6688	2.82243	25.2768	167.192	6.61444
SR-2	legumes	261	408.079	20.4307	2.45425	19.9738	166.274	8.32462
SR-3	legumes	262	441.91	20.437	2.35677	21.623	187.507	8.67162
Mean			440.625	19.8455	2.54448	22.2912	173.658	7.87023
SE			18.4309	0.588359	0.141793	1.56687	6.92967	0.635831
SR-1	forbs	263	462.544	16.6864	1.72563	27.7198	268.043	9.66975
SR-2	forbs	264	404.728	18.1715	1.72458	22.2727	234.682	10.5367
SR-3	forbs	265	442.986	17.4123	1.80248	25.4411	245.764	9.66014
Mean			436.753	17.4234	1.7509	25.1445	249.496	9.95555
SE			16.9786	0.428744	0.0257946	1.57942	9.80983	0.290615

## Sheet: CNP-community
Treatment	serial number	C/mg·g-1	N/mg·g-1	P/mg·g-1	C/N	C/P	N/P
CK-1	267	480.819	11.2494	1.90787	42.7416	252.019	5.89634
CK-2	268	455.739	12.5361	1.48415	36.3542	307.07	8.4466
CK-3	269	468.481	14.1883	1.5271	33.0189	306.778	9.29097				C	SE	N	SE	P	SE	C/N	SE	C/P	SE	N/P	SE
Mean		468.346	12.6579	1.63971	37.3716	288.622	7.87797			CK	468.346	7.24038	12.6579	0.850547	1.63971	0.134653	37.3716	2.85242	288.622	18.3019	7.87797	1.02036
SE		7.24038	0.850547	0.134653	2.85242	18.3019	1.02036			SR	472.129	11.1082	10.8055	0.088224	1.56355	0.117079	43.6829	0.681166	304.59	18.6043	6.98359	0.492658
SR-1	270	493.351	10.9584	1.77663	45.0203	277.69	6.16811
SR-2	271	467.209	10.8052	1.37292	43.2391	340.303	7.87027
SR-3	272	455.827	10.6528	1.54112	42.7894	295.777	6.9124
Mean		472.129	10.8055	1.56355	43.6829	304.59	6.98359
SE		11.1082	0.088224	0.117079	0.681166	18.6043	0.492658

## Sheet: biomass
species	E.n	P.c	K.l	F.o	S.a	K.c	K.h	C.a
CK-1	24.56	2.59	0.41	8.28	13.84	18.62	7.47	0
CK-2	54.5	3.28	0.32	0	1.25	40.6	0	5.76
CK-3	2.74	1.62	2.56	1.72	6.39	67.31	2.22	0
CK-4	2.54	6.22	1.41	0	0	16.7	31.4	0
CK-5	8.75	23.41	9.12	23.21	3.36	65.11	24.2	0
CK-6	2.21	4.86	6.85	22.22	1.47	47.1	10.77	0
CK-7	8.67	12.51	5.91	0	14.8	43.47	8.52	0				CK	SE	SR	SE
CK-8	2.64	0.78	2.24	4.75	0.49	40.67	3.85	10.78			E.n	11.8658	4.38868	16.4183	5.27551
CK-9	5.63	4.59	0.26	10.55	3.07	57.12	15.41	0			P.c	6.14917	1.7994	24.4467	8.03661
CK-10	19.8	2.46	0.4	6.42	6.61	38.21	6.06	0			K.l	2.62833	0.863241	3.86333	1.37924
CK-11	6.53	6.33	0.86	0	6.75	19.75	0.04	0			F.o	6.51667	2.41606	10.5425	4.89166
CK-12	3.82	5.14	1.2	1.05	0.31	39.24	4.5	0			S.a	4.86167	1.46116	1.88583	0.634678
Mean	11.8658	6.14917	2.62833	6.51667	4.86167	41.1583	9.53667	1.37833			K.c	41.1583	4.86985	43.3058	8.20056
SE	4.38868	1.7994	0.863241	2.41606	1.46116	4.86985	2.8053	0.979287			K.h	9.53667	2.8053	7.30667	2.67596
SR-1	11.29	49.46	0.85	0	4.53	30.21	4.75	0			C.a	1.37833	0.979287	0.4625	0.384739
SR-2	49.22	17.06	1.61	3.98	0	36.96	9.94	0
SR-3	6.1	10.05	3.84	0	4.32	57.63	0	4.64
SR-4	5.31	11.44	18.06	0	0	0	32.11	0
SR-5	7.75	62.95	1.56	30.62	0	18.2	4.15	0.74
SR-6	31.95	11.73	2.17	1.1	1.97	60.03	16.76	0
SR-7	0	90.53	6.84	49.77	0	8.21	0	0
SR-8	27.85	3.29	2.12	0	0.11	79.11	0	0
SR-9	4.64	5.22	4.17	31.18	6.18	49.19	6.32	0
SR-10	49.06	13.05	2.64	0	0.13	21.14	7.88	0
SR-11	2.49	14.34	1.05	9.39	2.56	82.29	0	0.17
SR-12	1.36	4.24	1.45	0.47	2.83	76.7	5.77	0
Mean	16.4183	24.4467	3.86333	10.5425	1.88583	43.3058	7.30667	0.4625
SE	5.27551	8.03661	1.37924	4.89166	0.634678	8.20056	2.67596	0.384739
group	total	Gramineae	sedges	legumes	forbs							CK	SE	SR	SE
CK-1	323.28	198.72	104.36	11.8	8.4						total	366.084	23.2435	444.109	15.4715
CK-2	424.96	237.4	185.44	2	0.12						Gramineae	135.64	23.0973	205.251	32.2834
CK-3	397.08	60.12	295.56	15.28	26.12						sedges	206.033	17.726	224.276	29.0382
CK-4	476.48	265.16	192.4	0	18.92						legumes	6.14182	1.67649	7.43273	1.66374
CK-5	401.92	150.44	231.48	10.72	9.28						forbs	18.2691	3.84924	7.14909	1.96705
CK-6	432.32	167.56	235.04	2.68	27.04
CK-7	320.76	43.6	221.2	13.6	42.36
CK-8	412.2	96.4	290.12	0.68	25
CK-9	345.56	142.76	185.2	3.88	13.72
CK-10	214.92	81.88	126.48	4.12	2.44
CK-11	277.44	48	199.08	2.8	27.56
Mean	366.084	135.64	206.033	6.14182	18.2691
SE	23.2435	23.0973	17.726	1.67649	3.84924
SR-1	413.96	264.52	139.84	4.2	5.4
SR-2	512.72	288.12	193.16	19.6	11.84
SR-3	367.68	97.24	249.08	13.52	7.84
SR-4	368.96	229.32	128.44	10.16	1.04
SR-5	518.16	418.2	92.36	6.32	1.28
SR-6	467.92	155.68	307.16	2.48	2.6
SR-7	472.96	143	326.68	0	3.28
SR-8	453.88	205.56	222.04	9.04	17.24
SR-9	422.56	291.36	119.84	4.96	6.4
SR-10	473.04	119.32	329.84	4	19.88
SR-11	413.36	45.44	358.6	7.48	1.84
Mean	444.109	205.251	224.276	7.43273	7.14909
SE	15.4715	32.2834	29.0382	1.66374	1.96705

## Sheet: soil nutrient
	Organic C/g·kg-1	NH4+-N/mg·kg-1	Total N/g·kg-1	NO3--N/mg·kg-1	Total P/g·kg-1	Available P/mg·kg-1
CK 0-10cm	218.351	12.68	7.9514	67.31	0.7912	37.3946
CK 0-10cm	128.712	31.61	6.20695	26.56	0.7379	14.8304
CK 0-10cm	147.1	13.7	8.15	40.02	0.8531	25.4355
Mean	164.721	19.33	7.43612	44.63	0.794067	25.8868
SE	27.3354	6.14706	0.617251	11.9872	0.0332863	6.51764
CK 10-20cm	114.922	16.8	12.004	32.16	0.717	12.1232				Organic C/g·kg-1	SE	NH4+-N/mg·kg-1	SE	Total N/g·kg-1	SE	NO3--N/mg·kg-1	SE	Total P/g·kg-1	SE	Available P/mg·kg-1	SE
CK 10-20cm	218.351	15.84	7.24371	25.2	0.7123	11.129			CK 0-10cm	164.721	27.3354	19.33	6.14706	7.43612	0.617251	44.63	11.9872	0.794067	0.0332863	25.8868	6.51764
CK 10-20cm	142.503	17.15	12.0243	26.01	0.7754	21.8477			CK 10-20cm	158.592	30.9223	16.5967	0.391592	10.424	1.59014	27.79	2.19748	0.7349	0.0202954	15.0333	3.41927
Mean	158.592	16.5967	10.424	27.79	0.7349	15.0333
SE	30.9223	0.391592	1.59014	2.19748	0.0202954	3.41927			SR 0-10cm	145.503	11.6929	27.89	1.20193	6.97333	0.0913479	51.0733	6.32746	0.731867	0.0510713	11.1778	2.4025
SR 0-10cm	163.599	27.99	6.8	63.4	0.6566	6.62634			SR 10-20cm	94.3762	28.5306	22.2233	1.35846	5.74605	0.153315	23.9367	1.72573	0.635733	0.0509564	7.91533	0.470998
SR 0-10cm	149.285	25.76	7.01	47.39	0.8293	14.7874
SR 0-10cm	123.626	29.92	7.11	42.43	0.7097	12.1195
Mean	145.503	27.89	6.97333	51.0733	0.731867	11.1778
SE	11.6929	1.20193	0.0913479	6.32746	0.0510713	2.4025
SR 10-20cm	122.181	19.56	5.47	25.16	0.5408	8.65738
SR 10-20cm	123.626	24.02	5.99968	26.12	0.7153	8.04683
SR 10-20cm	37.3212	23.09	5.76848	20.53	0.6511	7.04177
Mean	94.3762	22.2233	5.74605	23.9367	0.635733	7.91533
SE	28.5306	1.35846	0.153315	1.72573	0.0509564	0.470998

## Sheet: important value
species	E.n	P.c	K.l	F.o	S.a	K.c	K.h	C.a
CK-1	0.113958	0.0682122	0.0503794	0.107336	0.103956	0.120419	0.0761256	0
CK-2	0.153631	0.0973404	0.071918	0	0.0535249	0.180535	0	0.0347621
CK-3	0.0813256	0.0530417	0.0771423	0.100477	0.0883604	0.155825	0.184064	0
CK-4	0.0603314	0.0853617	0.0591965	0	0	0.245727	0.0299027	0
CK-5	0.0543351	0.154367	0.0494832	0.0814259	0.0504649	0.318532	0.0815295	0
CK-6	0.0928403	0.0745921	0.0859077	0.109216	0.0506416	0.206098	0.0690456	0
CK-7	0.0351874	0.13628	0.0855441	0	0.111327	0.26569	0.136425	0
CK-8	0.0790157	0.0625428	0.0431945	0.126024	0.0495961	0.234532	0.18594	0.100129				E.n	SE	P.c	SE	K.l	SE	F.o	SE	S.a	SE	K.c	SE	K.h	SE	C.a	SE
CK-9	0	0.0818178	0.0422111	0.0553749	0.0663635	0.14362	0.150784	0			CK	0.0747099	0.0111134	0.0860219	0.00912091	0.0645157	0.00455809	0.0608482	0.0140632	0.0650635	0.00887348	0.219361	0.0239794	0.1086	0.0167278	0.0112409	0.00858024
CK-10	0.0881367	0.0625837	0.0610037	0.0676146	0.092473	0.186442	0.132883	0			SR	0.140704	0.0294029	0.163722	0.0404472	0.0743694	0.0129278	0.0723719	0.0234243	0.0384543	0.0101162	0.242885	0.0411693	0.0646542	0.0221522	0.0113041	0.0060134
CK-11	0.0769181	0.0989807	0.0777104	0	0.0690456	0.162172	0.126619	0
CK-12	0.0608385	0.0571424	0.070498	0.0827104	0.0450087	0.412737	0.129879	0
Mean	0.0747099	0.0860219	0.0645157	0.0608482	0.0650635	0.219361	0.1086	0.0112409
SE	0.0111134	0.00912091	0.00455809	0.0140632	0.00887348	0.0239794	0.0167278	0.00858024
SR-1	0.144651	0.417093	0.0528624	0	0.0744877	0.153222	0.0326811	0
SR-2	0.277784	0.116884	0.0551591	0.0700969	0	0.184231	0.0637133	0
SR-3	0.113092	0.143329	0.117061	0	0.0724303	0.318255	0	0.0546028
SR-4	0.0871866	0.115568	0.201635	0	0	0	0.245469	0
SR-5	0.10229	0.338519	0.0532934	0.175534	0	0.130106	0.0386821	0.0360027
SR-6	0.199154	0.0431757	0.0515021	0.0516836	0.0445821	0.387431	0.168472	0
SR-7	0	0.412825	0.0850578	0.19263	0	0.0898986	0	0
SR-8	0.225237	0.0676965	0.056527	0	0.0302627	0.456444	0	0
SR-9	0.0639469	0.069752	0.0685341	0.203636	0.107808	0.250241	0.0536808	0
SR-10	0.346104	0.0763887	0.0515954	0	0.0346999	0.177846	0.0565506	0
SR-11	0.073331	0.098428	0.0456532	0.126287	0.0504236	0.359661	0	0.0450443
SR-12	0.0556767	0.0650083	0.0535531	0.0485954	0.0467573	0.40729	0.116602	0
Mean	0.140704	0.163722	0.0743694	0.0723719	0.0384543	0.242885	0.0646542	0.0113041
SE	0.0294029	0.0404472	0.0129278	0.0234243	0.0101162	0.0411693	0.0221522	0.0060134

## Sheet: Diversity 
diversity index	species richness	Shannon-Wiener index	Simpson index	Pielou index
CK-1	14	2.37405	0.887818	0.899583
CK-2	9	1.78871	0.7806	0.814077
CK-3	15	2.22474	0.824799	0.821527
CK-4	16	2.23117	0.857041	0.804724
CK-5	14	2.27587	0.877722	0.862379
CK-6	13	2.1729	0.853212	0.847151
CK-7	15	2.30186	0.875393	0.850008
CK-8	18	2.51125	0.889756	0.868832
CK-9	19	2.44345	0.871757	0.829853
CK-10	16	2.35732	0.872797	0.850224
CK-11	14	2.0946	0.834783	0.793691
CK-12	19	2.41101	0.856777	0.818835
Mean	15.1667	2.26558	0.856871	0.838407
SE	0.805599	0.0552424	0.00897786	0.00873028
SR-1	13	1.88527	0.76962	0.735012
SR-2	16	2.26213	0.855489	0.815889
SR-3	12	2.08119	0.834971	0.837531
SR-4	10	2.02009	0.846412	0.877312
SR-5	11	1.98995	0.816526	0.829873
SR-6	12	1.80713	0.771959	0.727244
SR-7	9	1.70728	0.758684	0.777017
SR-8	10	1.68287	0.72572	0.730861
SR-9	15	2.30938	0.865787	0.852783
SR-10	11	1.92922	0.804329	0.804548
SR-11	16	2.21616	0.827267	0.79931
SR-12	14	2.06842	0.795937	0.783773
Mean	12.4167	1.99659	0.806058	0.797596
SE	0.690392	0.0593151	0.01241	0.0141306
